# Supplementary material for: Shotgun metagenomics reveals interkingdom association between intestinal bacteria and fungi involving competition for nutrients
Source: Microbiome. 2023 Dec 14;11:275. doi: 10.1186/s40168-023-01693-w (PMC10720197; doi:10.1186/s40168-023-01693-w)
Supplement: Supplementary file 2 — Additional file 1: Data S1. A total of 97 sequences in FASTA format were obtained from NCBI. [file 40168_2023_1693_MOESM1_ESM.xlsx]

## Sheet: accession number of the 97 sequ
HQ010439.1:488-1083
MN077514.1:651-1243
KP335534.1:526-1115
KC311513.1:563-1152
KC311479.1:537-1126
JF922032.1:274-863
FJ345354.1:660-1249
AF033395.1:538-1127
KP335576.1:526-1113
MW299484.1:485-1073
KC157767.1:1-534
GU092960.1:503-1092
GU092942.1:505-1094
GU092941.1:462-1051
GU092940.1:505-1094
AF033393.1:513-1102
KX958037.1:499-1088
GQ160175.1:501-1091
LR993727.1:511-1100
HG996367.1:511-1100
JF922043.1:261-851
EU021610.1:512-1101
EU517062.1:2316-2995
EU517064.1:2260-2936
AB325680.1:1047-1722
MK088088.1:2240-2917
EU517073.1:504-1183
JN939774.1:1-658
AB618899.1:1-604
FJ430777.1:2351-2954
MH868263.1:1-592
KP335246.1:499-1059
KF750230.1:16-618
JQ759963.1:500-1057
KP335357.1:494-1052
GQ153259.1:499-1057
MH878448.1:2-604
KP335507.1:494-1051
LC514932.1:517-1086
MT856394.1:1-588
EU873020.1:1897-2562
MT730699.1:2659-3322
DQ273831.1:1-602
MT730843.1:2473-3079
MT730617.1:2433-2953
DQ273834.1:3-507
MT730947.1:2392-2925
MT730695.1:2389-3028
MT730928.1:2398-3037
MT730845.1:2501-3040
MT730846.1:2955-3497
DQ273787.1:4-526
MT730934.1:2425-2943
HG995464.1:648-1180
MT730900.1:2560-3087
MT730642.1:2572-3159
MT730923.1:2532-3119
MT730951.1:2533-3120
MT730761.1:2381-2839
MT730752.1:2381-2839
MT730700.1:2536-3123
JQ172753.3:2186-2524
JQ172751.3:2186-2524
JQ172750.3:2186-2521
EU490066.1:633-971
KX908448.1:445-783
KX908391.1:442-780
EU019276.1:469-807
KX908743.1:464-802
HQ599595.1:155-493
GU214512.1:2-340
EU019302.2:476-814
EU019251.2:2-340
GQ852718.1:1-339
EU019307.2:2-340
EU019306.2:2-340
LT976554.1:482-820
KX908454.1:465-803
KJ410735.1:442-780
KP335517.1:452-790
JX556237.1:2-340
GQ852682.2:520-858
NG_057905.1:2-340
EU019295.2:2-340
NG_057774.1:2-340
EU019255.2:2-340
EU019246.2:2-340
GQ852629.1:1-339
EU019286.1:1-339
EU019281.1:1-339
KX908944.1:460-798
GU214403.1:2-340
GU214401.1:2-340
GU214511.1:2-339
GU214402.1:1-338
GQ852681.1:1-338
MN401288.1:231-569
