# Supplementary material for: Shotgun metagenomics reveals interkingdom association between intestinal bacteria and fungi involving competition for nutrients
Source: Microbiome. 2023 Dec 14;11:275. doi: 10.1186/s40168-023-01693-w (PMC10720197; doi:10.1186/s40168-023-01693-w)
Supplement: Supplementary file 3 — Additional file 2: Data S2. For creating the HMM of the SSU, 100 sequences were recovered and used through the same process as with the LSU. [file 40168_2023_1693_MOESM2_ESM.xlsx]

## Sheet: accession number of the 100 seq
MK298318.1:29-170
MK298316.1:30-171
MK298315.1:31-172
MK298296.1:34-175
MK298291.1:29-170
MK298288.1:37-178
MK298269.1:31-172
MK298267.1:32-173
MK298266.1:3-144
MK298265.1:26-167
MK298264.1:31-172
MK298263.1:37-178
MK298262.1:29-170
MK298261.1:28-169
MK298260.1:29-170
MK298259.1:30-171
MK298258.1:37-178
MK298257.1:30-171
MK298256.1:28-169
MK298255.1:22-163
MK298254.1:34-175
MK299420.1:1632-1773
MH863852.1:33-174
MH863841.1:33-174
LC458782.1:12-153
MH057318.1:17-158
MH057317.1:28-169
MH057314.1:32-173
MH057313.1:37-178
MH057312.1:30-171
MH057305.1:27-168
MH057304.1:25-166
MH057301.1:28-169
MH057291.1:29-170
MH057287.1:28-169
MH057284.1:34-175
MH057280.1:32-173
MH057279.1:32-173
MH057278.1:31-172
MH057274.1:3-144
MH057273.1:31-172
MH057271.1:31-172
MH057267.1:31-172
MH057266.1:29-170
MF076586.1:49-190
KP703419.1:23-164
KP703414.1:31-172
KP703360.1:8-149
KP703359.1:31-172
KP703356.1:31-172
KP703352.1:31-172
KU498283.1:30-171
KU498281.1:30-171
KU498280.1:30-171
KU498275.1:13-154
KU498274.1:30-171
KU498270.1:32-173
KU498268.1:33-174
KU498267.1:32-173
KU498261.1:31-172
KU498260.1:24-165
KU498259.1:24-165
KU498258.1:15-156
KU498257.1:32-173
KU498254.1:27-168
KU498252.1:30-171
KU221332.1:31-172
KP975469.1:86-227
KP975468.1:82-223
KP975467.1:86-227
KP975466.1:86-227
KP975465.1:86-227
KP975462.1:153-294
KP975461.1:85-226
KP975459.1:87-228
KR024570.1:86-227
KF877315.1:32-173
KF877314.1:13-154
JX014410.1:85-226
JX014409.1:83-224
JX014403.1:90-231
JX014402.1:87-228
JX014401.1:89-230
JX014400.1:87-228
JX179251.1:124-265
JX179250.1:128-269
JX179247.1:95-236
JX179244.1:124-265
JX179243.1:132-273
JX179242.1:129-270
JX179241.1:96-237
JX179238.1:131-272
JX179235.1:95-236
JX179234.1:86-227
JX179233.1:88-229
JX125457.1:114-255
FJ643584.1:80-221
FJ643578.1:81-222
EU552111.1:1-142
AM947679.1:1928-2069
