# Supplementary material for: Shotgun metagenomics reveals interkingdom association between intestinal bacteria and fungi involving competition for nutrients
Source: Microbiome. 2023 Dec 14;11:275. doi: 10.1186/s40168-023-01693-w (PMC10720197; doi:10.1186/s40168-023-01693-w)
Supplement: Supplementary file 4 — Additional file 3: Data S3. The strains and their randomly attributed abundances. [file 40168_2023_1693_MOESM3_ESM.xlsx]

## Sheet: compositions of the mock commun
mock 1	Species	Strain	Abundance	Relative abundance	copy numbers	ITS abundance	ITS relative abundance			gut mock	Species	Relative abundance	copy numbers	ITS relative abundance
	Candida albicans	CEC3676	4	0.2	19	76	0.091				Saccharomyces cerevisiae	0.528	41	0.4733
	Candida albicans	CEC3532	3	0.15	24	72	0.086				Dacryopinax primogenitus	0.116	87	0.205
	Saccharomyces cerevisiae	YJM451	2	0.1	59	118	0.142
	Saccharomyces cerevisiae	YJM470	1	0.05	78	78	0.094				Aspergillus recurvatus	0.058	41	0.0442
	Aspergillus flavus	07-C-1-1-1	4	0.2	57	228	0.274
	Aspergillus flavus	07-C-3-2-5	3	0.15	54	162	0.195				Schizophyllum commune	0.046	87	0.0704
	Rhodotorula mucilaginosa	IIF5SW-F2	2	0.1	34	68	0.082
	Rhodotorula mucilaginosa	IF7S6-B1	1	0.05	30	30	0.036				Trichosporon asahii	0.046	87	0.0704
											Aspergillus sydowii	0.043	41	0.0304
mock 2	Species	Strain	Abundance	Relative abundance	copy numbers	ITS abundance	ITS relative abundance
	Candida albicans	CEC4865	1	0.091	50	50	0.126				Candida parapsilosis	0.025	41	0.0138
	Candida albicans	CEC3664	2	0.18	60	120	0.3				Geotrichum candidum	0.025	41	0.0138
	Rhizopus oryzae	Type I NRRL 13440	5	0.45	30	150	0.38				Blastomyces emzantsi	0.019	41	0.0083
	Rhizopus oryzae	Type I NRRL 21396	3	0.279	25	75	0.194				Debaryomyces hansenii	0.019	41	0.0083
											Yarrowia lipolytica	0.019	41	0.0083
											Rhizopogon truncatus	0.019	87	0.0176
mock 3	Species	Strain	Abundance	Relative abundance	CNV	ITS abundance	ITS relative abundance				Malassezia furfur	0.019	87	0.0176
	Saccharomyces cerevisiae	YJM1252	3	0.14	101	303	0.085				Malassezia restricta	0.018	87	0.0176
	Saccharomyces cerevisiae	YJM1250	2	0.1	120	240	0.065
	Aspergillus flavus	07-S-6-5-4	6	0.29	216	1296	0.37
	Aspergillus flavus	07-S-6-4-1	4	0.19	164	656	0.185
	Cryptococcus neoformans	VYD148	5	0.24	176	880	0.25
	Cryptococcus neoformans	VYD147	1	0.04	161	161	0.045
mock 4	Species	Strain	Abundance	Relative abundance	copy numbers	ITS abundance	ITS relative abundance
	Rhizopus oryzae	97-1192	4	0.3333	60	240	0.251
	Rhizopus oryzae	99-133	4	0.3333	50	200	0.2093
	Rhodotorula mucilaginosa	IIF5SW-F2	2	0.1667	108	216	0.2259
	Rhodotorula mucilaginosa	IIF4SW-F1	2	0.1667	150	300	0.3138
mock 5	Species	Strain	Abundance	Relative abundance	copy numbers	ITS abundance	ITS relative abundance
	Candida albicans	CEC3676	1	0.0667	38	38	0.05
	Candida albicans	CEC3531	2	0.1333	71	142	0.186
	Candida albicans	CEC4480	3	0.2	42	126	0.165
	Candida albicans	CEC3529	4	0.2667	55	220	0.289
	Candida albicans	CEC3530	5	0.3333	47	235	0.31
