# Supplementary material for: Shotgun metagenomics reveals interkingdom association between intestinal bacteria and fungi involving competition for nutrients
Source: Microbiome. 2023 Dec 14;11:275. doi: 10.1186/s40168-023-01693-w (PMC10720197; doi:10.1186/s40168-023-01693-w)
Supplement: Supplementary file 7 — Additional file 6: Data S4. This observation is not in agreement with a previous study that reported a high number of ITS copies, ranging from 14 to 1442. [file 40168_2023_1693_MOESM6_ESM.xlsx]

## Sheet: CN-HMM summary
Species	Number of genomes	CN mean	Min. CN	Max. CN
Aspergillus flavus	19	2.6	1	9
Candida albicans	182	1.34	1	4
Candida glabrata	10	5.769	1	52
Cryptococcus neoformans	5	9	6	11
Rhizopus oryzae	4	14.5	1	37
Rhodotorula mucilaginosa	8	1.214	1	4
Saccharomyces cerevisiae	32	107.8	63	176
