# Supplementary material for: Shotgun metagenomics reveals interkingdom association between intestinal bacteria and fungi involving competition for nutrients
Source: Microbiome. 2023 Dec 14;11:275. doi: 10.1186/s40168-023-01693-w (PMC10720197; doi:10.1186/s40168-023-01693-w)
Supplement: Supplementary file 8 — Additional file 7: Data S5. The comparison between the two values did not show significant differences. [file 40168_2023_1693_MOESM7_ESM.xlsx]

## Sheet: p-values of the t-test that com
Genome assemblies (NCBI)	reference ITS copy numbers (NCBI)	Calculated CN-SD
GCA_000662435.2	99	95
GCA_000976005.2	121	129
GCA_000976035.2	75	76
GCA_000976065.2	63	14
GCA_000976095.2	103	94
GCA_000976125.2	145	102
GCA_000976245.2	72	86
GCA_000976275.4	71	41
GCA_000976335.2	71	75
GCA_000976365.2	161	182
