# Supplementary material for: Shotgun metagenomics reveals interkingdom association between intestinal bacteria and fungi involving competition for nutrients
Source: Microbiome. 2023 Dec 14;11:275. doi: 10.1186/s40168-023-01693-w (PMC10720197; doi:10.1186/s40168-023-01693-w)
Supplement: Supplementary file 9 — Additional file 8: Data S6. The resulting CN-MD ranged from 7 to 170, with an average of 60. [file 40168_2023_1693_MOESM8_ESM.xlsx]

## Sheet: CN-MDs of the 260 fungal genome
Species	Number of genomes	CN mean	Min. CN	Max. CN
Aspergillus flavus	19	70.63	52	138
Candida albicans	182	33.02	11	74
Candida glabrata	10	33.5	7	56
Cryptococcus neoformans	5	105.6	63	148
Rhizopus oryzae	4	28.25	13	44
Rhodotorula mucilaginosa	8	75.875	51	170
Saccharomyces cerevisiae	32	73.15	15	137
