# Supplementary material for: Shotgun metagenomics reveals interkingdom association between intestinal bacteria and fungi involving competition for nutrients
Source: Microbiome. 2023 Dec 14;11:275. doi: 10.1186/s40168-023-01693-w (PMC10720197; doi:10.1186/s40168-023-01693-w)
Supplement: Supplementary file 10 — Additional file 9: Data S7. The resulting CN-MD ranged from 7 to 170, with an average of 60. [file 40168_2023_1693_MOESM9_ESM.xlsx]

## Sheet: Weighted UniFrac distances
Genus level	Population Comparison	ITS observed - Shotgun expected	Shotgun observed - Shotgun expected
	1	0.133508	0.216166
	2	0.256059	0.240426
	3	0.251084	0.448418
	4	0.46097	0.0674233
	5	0.00249504	0.00450122
	Gut	0.476634	0.300942
Species level	Population Comparison	ITS observed - Shotgun expected	Shotgun observed - Shotgun expected
	1	0.584195	0.307097
	2	0.992206	0.301422
	3	0.371701	0.426945
	4	0.598447	0.17
	5	0.644671	0.00808349
	Gut	0.507843	0.210478
